# Supplementary material for: A simple method for semi-random DNA amplicon fragmentation using the methylation-dependent restriction enzyme MspJI
Source: BMC Biotechnol. 2015 Apr 11;15:25. doi: 10.1186/s12896-015-0139-7 (PMC4396059; doi:10.1186/s12896-015-0139-7)
Supplement: Additional file 1: — DNA sequence name, sequence of locus-specific PCR primers, size and G/C content ratio of PCR amplicons, and type of DNA polymerase used for PCR amplification. [file 12896_2015_139_MOESM1_ESM.xlsx]

## Sheet: Sheet1
	Sequence name	Orign	Primer sequence (5'→3')	Fragment size (bp)	G/C content ratio (%)	Amplification kit*
	Agro_gc40	A. tumefaciens	f: ATGAGTCAAAATCAGCGCCG	1567	41	BI
			r: GCTGCTCCTATGGCAAAATC
	Agro_gc50	A. tumefaciens	f: GCCCTTTCTGATCTTCAACC	1539	51	BI, BMT, SP, TP
			r: CAAAACATGATGCCCTTGGC
	Agro_gc60	A. tumefaciens	f: GTAAGCTTTCAATGTGCTGC	1533	61	BI
			r: TGTGCAATTCGTCGCCATAC
	BtKIT1-10	B. taurus	f: CATGTAGTCATTCCTTCACTGTGC	9984	43	RE
			r: GTGGATAGATGGTAGAGACAGTTCC
	BtKIT27-37	B. taurus	f: GGTTGAATAGGAGCTGGATTATGG	10153	41	RE
			r: GTACACATGTTACAACGCAGTCC
	LpAP1	L. perenne	f: TGTGACTCACCATCCATGGT	1986	n.d.**	BMF
			r: ATTCTTGAGCGGTATGAGCG
	LpCO	L. perenne	f: CTACTGTCAGAAAGAGCTGC	2078	n.d.**	BMF
			r: GGCTGTGTGATGGATGTTGC
	LpCRY	L. perenne	f: ATCTCTTCTTCAACCACCTC	1491	n.d.**	BMF
			r: CCTGTCCAAATAACTCCTAC
	LpFLD	L. perenne	f: CATCGAGCAGGTCAACTACA	2133	n.d.**	BMF
			r: TTCACAGAGGTAATGCAGCC
	LpFT	L. perenne	f: ACCATACGAGATGGCCGGGA	988	n.d.**	BMF
			r: GCTGACAGTTGAAGTAGACG
	LpLHY	L. perenne	f: CCTTGAAGCCCTCAAACTGT	2948	n.d.**	BMF
			r: GAGCTGAGACAACCTTTTCG
	LpPHYC	L. perenne	f: GTGCCGCTCATCGTCTTCAC	2333	n.d.**	BMF
			r: CAGAGAAAGTTGTTGGGGTT
	LpTOC1	L. perenne	f: GCAGAGACGGACATCATCCT	1720	n.d.**	BMF
			r: TTTCAGCAAGTTTCTTCCGA
	LpVrn5	L. perenne	f: CATGTTGATGACAGCAACAC	2387	n.d.**	BMF
			r: TCCGCTCCTGTTCCGTCGAT
	*: BI, BMF, BMT, SP, TP and RE stands for the BIOLINE Immolase™ DNA polymerase, BIOLINE MyFi™ DNA polymerase, BIOLINE MangoTaq™ polymerase, Stratagene Pfu DNA polymerase, Thermo Fisher Scientific Phusion Hot Start DNA polymerase, and Roche Expand Long Range dNTPack kits, respectively.
	**: not defined
