# Supplementary material for: A simple method for semi-random DNA amplicon fragmentation using the methylation-dependent restriction enzyme MspJI
Source: BMC Biotechnol. 2015 Apr 11;15:25. doi: 10.1186/s12896-015-0139-7 (PMC4396059; doi:10.1186/s12896-015-0139-7)
Supplement: Additional file 6: — Information on Arabidopsis thaliana genome-derived BAC clones used for short-read sequencing. [file 12896_2015_139_MOESM6_ESM.xlsx]

## Sheet: Sheet1
	BAC	Reference
	MIXK3 (MXK3)	http://www.ncbi.nlm.nih.gov/nucleotide/AB019236
	F20D21	http://www.ncbi.nlm.nih.gov/nuccore/AC005287.4
	F20B17	http://www.ncbi.nlm.nih.gov/nuccore/AC010793.3
