# Supplementary material for: A simple method for semi-random DNA amplicon fragmentation using the methylation-dependent restriction enzyme MspJI
Source: BMC Biotechnol. 2015 Apr 11;15:25. doi: 10.1186/s12896-015-0139-7 (PMC4396059; doi:10.1186/s12896-015-0139-7)
Supplement: Additional file 7: — Cost assumption (US$) for Sanger method-based BAC-end sequencing, and Φ29 and MspJI-based short-read sequencing. Cost for BAC-end sequencing was calculated based on previous publications [13]. [file 12896_2015_139_MOESM7_ESM.xlsx]

## Sheet: Sheet1
	Expected cost, data output and processing time	BAC-end sequencing	Φ29 amplification and MspJI-based fragmentation
	Cost/sample	$3.91	$7.18
	Data output/sample	710 bp x 2	>98% coverage
	Processing time until sequencing	3-4 days/384 samples	3-4 days/384 samples
	Processing time for sequencing	8 hours/96 samples	48 hours/384 samples
