# Supplementary material for: A simple method for semi-random DNA amplicon fragmentation using the methylation-dependent restriction enzyme MspJI
Source: BMC Biotechnol. 2015 Apr 11;15:25. doi: 10.1186/s12896-015-0139-7 (PMC4396059; doi:10.1186/s12896-015-0139-7)
Supplement: Additional file 10: — Cost assumption for Illumina sequencing library preparation. Cost (US$) for major kit, reagent, consumable items and capital equipment was calculated based on previous publications [22,23]. [file 12896_2015_139_MOESM10_ESM.xlsx]

## Sheet: Sheet1
Process	Item	Cost per sample ($)	Fragmentation method			Reference
			Covaris	Fragmentase	MspJI
Covaris shearing	Plate		0.04	-	-	22
NEBNext® dsDNA Fragmentase®	Kit		-	1.57	-
MspJI digestion & dA-tailing	Regent		-	-	0.82
Cleanup	Beads and ethanol		0.54	0.54	0.54	22
Blunt end repair	Kit		0.75	0.75	-	22
Barcoded adapter ligation	Kit and oligonucleotides		3.3	3.3	3.3	22
Nick fill in reaction	Enzyme and buffer		0.48	0.48	-	22
Amplification	Kit and oligonucleotides		1.58	1.58	1.58	22
Copy number determination	qPCR reagents or sequencing cost		0.67	0.67	0.67	22
	Consumables		1.4	1.4	1.4	22
		Sub total for kit and regent cost (a)	8.76	10.29	8.31
		Capital equipment (b)	3	1.9	1.9	22, 23
		Total cost for library prep (a + b)	11.76	12.19	10.21
								2 U
						-
dA-tailing	Klenow Fragment (3'→5' exo-)		0.47	0.47
