# Supplementary material for: A simple method for semi-random DNA amplicon fragmentation using the methylation-dependent restriction enzyme MspJI
Source: BMC Biotechnol. 2015 Apr 11;15:25. doi: 10.1186/s12896-015-0139-7 (PMC4396059; doi:10.1186/s12896-015-0139-7)
Supplement: Additional file 11: — Time period requirement assumption for Illumina sequencing library preparation. Time periods required for library construction with the Covaris equipment-based and MspJI-based DNA fragmentation methods were estimated based on previous publications [22]. [file 12896_2015_139_MOESM11_ESM.xlsx]

## Sheet: Sheet1
Process	Covaris			MspJI
	Processing time	Hands-on time		Processing time	Hands-on time
Covaris shearing	44h	2h		-
MspJI digestion & dA-tailing	-	-		5h	0.5h
Cleanup	4h	2h		4h	2h
Blunt end repair	1.5h	0.5h		-	-
Barcoded adapter ligation	1.2h	0.5h		1.2h	0.5h
Nick fill in reaction	1h	0.5h		-	-
Amplification	1-2h	0.5h		1-2h	0.5h
Total hands-on time		6h			3.5h
